# Supplementary material for: PICU Passport: Pilot study of a handheld resident curriculum
Source: BMC Med Educ. 2021 May 17;21:281. doi: 10.1186/s12909-021-02705-9 (PMC8130359; doi:10.1186/s12909-021-02705-9)
Supplement: Supplementary file 2 — Additional file 2. Resident and faculty surveys. [file 12909_2021_2705_MOESM2_ESM.zip]

Archive with 4 entries (4 files):
- Faculty Post-Passport EvaluationR3.pdf
- Faculty Pre-Passport EvaluationR3.pdf
- Resident Post-Rotation EvaluationR3.pdf
- Resident Pre-Rotation EvaluationR3.pdf
